# Supplementary material for: Generation of GCaMP6s-Expressing Zebrafish to Monitor Spatiotemporal Dynamics of Calcium Signaling Elicited by Heat Stress
Source: Int J Mol Sci. 2021 May 24;22(11):5551. doi: 10.3390/ijms22115551 (PMC8197303; doi:10.3390/ijms22115551)
Supplement: Supplementary file 1 [file ijms-22-05551-s001.zip]

Archive with 4 entries (4 files):
- Supplementary Figures S1 and S2.pdf
- Supplementary Movie S1. Movie for the time lapse photos of the control larvae (Figure 4A ctrl).avi
- Supplementary Movie S2. Movie for the time lapse photos of the heat-treated larvae (Figure 4A HS).avi
- Table S1.xls
