# Supplementary material for: Generation of GCaMP6s-Expressing Zebrafish to Monitor Spatiotemporal Dynamics of Calcium Signaling Elicited by Heat Stress
Source: Int J Mol Sci. 2021 May 24;22(11):5551. doi: 10.3390/ijms22115551 (PMC8197303; doi:10.3390/ijms22115551)
Supplement: Supplementary file 1 [file ijms-22-05551-s001.zip › Table S1.xls]

## Sheet: Sheet1
Table S1. Information of primers used in this study.
Primers used for detection of the transgene
Primer name	Sequence 5'-3'
GCaMP6s-F	ACTCCACATGGTCACATGCT
GCaMP6s-R	ATGGTGGCGAGATCCTTATC
actb1-F	CTGAATCGGCGGCATTGAG
actb1-R	TAGGCGGTGATGACTGATGG
f	TGGAGCCTCAAAGCCACATT
r	GCACTTTACGTGTGTTTGGCT
Primers used for synthesizing the probe for Southern bolt
Primer name	Sequence 5'-3'
Southern-F	CACCATGGTCGACTCATCAC
Southern-R	GATGCCGTTCTTCTGCTTGT
Primers used for genome walking
Primer name	Sequence 5'-3'	Notes
L1	GGTTTGGTAATAGCAAGGGAAAATAGAATG
L2	GATTTTTAATTGTACTCAAGTAAAGTAAAAATCCCC
L3	CAGTAATCAAGTAAAATTACTCAAGTACTTTACACC
R1	GTACAATTTTAATGGAGTACTTTTTTACTTTTACTCAAG
R2	CCAGATACTTTTACTTTTAATTGAGTAAAATTTTCC
R3	CACTTGAGTAAAATTTTTGAGTACTTTTTACACC
AD5	STAGNATSGNGTNCAA	S=G/C, N=A/T/G/C, W=A/T
AD6	WGCANGAWGNAGNATG	S=G/C, N=A/T/G/C, W=A/T
AD7	NTCGTSGNATSTWGAA	S=G/C, N=A/T/G/C, W=A/T
Primers used for synthesizing the probe for whole mount in situ hybridization
Primer name	Sequence 5'-3'
Anti_RNA-F	ACAACCACTACCTGAGCGTG
Anti_RNA-R	TAATACGACTCACTATAGGGGGCAGGTTGTACTCCAGCTT
Sen_RNA-F	ATTACCCCTCACTAAAGGGA ACAACCACTACCTGAGCGTG
Sen_RNA-R	GGCAGGTTGTACTCCAGCTT
Primers used for detection of gene expression through qPCR
Gene symbol	GenBank Accession NO	forward primer(5'-3')	reverse primer(5'-3')	Amplicon size(bp)	Amplification efficency(%)	Gene name
hsp70.3	NM_131397	CAGACCCAGACCTTCACCAC	GTGGAATTCCCGTCAGCTCA	127	101	heat shock cognate 70-kd protein, tandem duplicate 3
hsp70l	NM_001113589	CATCAAGCGCAACACAACCA	TCTCCCTCGAACACCTGGAT	99	101.5	heat shock cognate 70-kd protein, like
hsp90aa1.2	NM_001045073	AAGAGCCTGACCAACGACTG	GAGCTCGACGAGGGACAAAA	103	96.6	heat shock protein 90, alpha (cytosolic), class A member 1, tandem duplicate 2
hsp47	NM_131204	ACGGGGCTATGATCGTCAA	AGAGCGGGTCACCAGGAAA	101	96.3	heat shock protein 47
tnnt3b	NM_181653	GCCAAAGTTCAAACCAAGTGC	GCTCAAAGTGGGCATCAATCA	128	94.7	troponin T3b, skeletal, fast
tpma	NM_131105	TACAAAGCCATCAGCGAGGAG	GCGGCAACAAAGAAAAGAAGA	147	93.3	alpha-tropomyosin
